# Supplementary material for: Uncovering the evolutionary origin of plant molecular processes: comparison of Coleochaete (Coleochaetales) and Spirogyra (Zygnematales) transcriptomes
Source: BMC Plant Biol. 2010 May 25;10:96. doi: 10.1186/1471-2229-10-96 (PMC2890016; doi:10.1186/1471-2229-10-96)
Supplement: Additional file 1 — RBH ortholog sets for charophytes + Chlamydomonas . Reciprocal Best Hit sets of unigenes that are shared between the Charophytes and Chlamydomonas, but which are absent in Arabidopsis. chlre: Chlamydomonas reinhartii; corb: Coleochaete orbicularis; spra: Spirogyra pratensis. [file 1471-2229-10-96-S1.TXT]

Reciprocal Best Hit sets of unigenes that are shared between the Charophytes and Chlamydomonas, but which are absent in Arabidopsis. chlre: Chlamydomonas reinhartii; corb: Coleochaete orbicularis; spra: Spirogyra pratensis.
chlre-jgi187997	corb-UMD_Coleochaete_c8999_c_s	spra-contig00443_c_s
chlre-jgi152892	corb-UMD_Coleochaete_c7577_c_s	spra-Contig1366
chlre-jgi191051	corb-Contig2758	spra-contig11208_c_s
chlre-jgi154375	corb-UMD_Coleochaete_c9087_c_s	spra-contig04133_c_s
chlre-jgi195463	corb-Contig1716	spra-contig01988_c_s
chlre-jgi189561	corb-UMD_Coleochaete_c16598_c_s	spra-contig08631_c_s
chlre-jgi157887	corb-UMD_Coleochaete_c7722_c_s	spra-contig09732_c_s
chlre-jgi183033	corb-Contig1114	spra-contig05570_c_s
chlre-jgi205984	corb-Contig1834	spra-contig00344_c_s
chlre-jgi146801	corb-UMD_Coleochaete_c7318_c_s	spra-Contig1249
chlre-jgi205871	corb-UMD_Coleochaete_c20864_c_s	spra-Contig1159
chlre-jgi99328	corb-Contig2814	spra-contig05686_c_s
chlre-jgi205859	corb-UMD_Coleochaete_c8842_c_s	spra-contig08572_c_s
chlre-jgi192937	corb-UMD_Coleochaete_c16197_c_s	spra-Contig1617
chlre-jgi187994	corb-Contig538	spra-000000410441_I07_F.ab1_c_s
chlre-jgi107287	corb-UMD_Coleochaete_c20695_c_s	spra-Contig986
chlre-jgi196773	corb-Contig1033	spra-contig01444_c_s
chlre-jgi205880	corb-UMD_Coleochaete_c8007_c_s	spra-contig09604_c_s
chlre-jgi189893	corb-Contig2158	spra-contig01229_c_s
chlre-jgi132186	corb-UMD_Coleochaete_c9807_c_s	spra-contig03732_c_s
chlre-jgi120462	corb-UMD_Coleochaete_c11188_c_s	spra-contig01258_c_s
chlre-jgi46276	corb-UMD_Coleochaete_c7340_c_s	spra-000000410841_L02_F.ab1_c_s
chlre-jgi21373	corb-UMD_Coleochaete_c8174_c_s	spra-contig00127_c_s
chlre-jgi142021	corb-UMD_Coleochaete_c19830_c_s	spra-contig01297_c_s
chlre-jgi119356	corb-UMD_Coleochaete_c14462_c_s	spra-contig03046_c_s
chlre-jgi188610	corb-Contig161	spra-contig00894_c_s
chlre-jgi161874	corb-UMD_Coleochaete_c10637_c_s	spra-contig02715_c_s
chlre-jgi138160	corb-UMD_Coleochaete_c14090_c_s	spra-contig05050_c_s
chlre-jgi170820	corb-UMD_Coleochaete_c6221_c_s	spra-contig02582_c_s
chlre-jgi187064	corb-Contig3101	spra-contig03488_c_s
chlre-jgi104934	corb-UMD_Coleochaete_c6611_c_s	spra-contig08602_c_s
chlre-jgi186874	corb-Contig3078	spra-contig08128_c_s
chlre-jgi205711	corb-UMD_Coleochaete_c14622_c_s	spra-contig09886_c_s
chlre-jgi77062	corb-Contig2627	spra-contig09418_c_s
chlre-jgi147934	corb-Contig2924	spra-contig01666_c_s
chlre-jgi183306	corb-Contig3708	spra-contig01601_c_s
chlre-jgi185663	corb-Contig1407	spra-contig03382_c_s
chlre-jgi115941	corb-UMD_Coleochaete_c12436_c_s	spra-contig08668_c_s
chlre-jgi156217	corb-Contig3740	spra-contig08351_c_s
chlre-jgi130914	corb-Contig142	spra-Contig156
chlre-jgi17453	corb-Contig1448	spra-contig09092_c_s
chlre-jgi138672	corb-Contig1901	spra-Contig1371
chlre-jgi195818	corb-UMD_Coleochaete_c14398_c_s	spra-contig06110_c_s
chlre-jgi176076	corb-UMD_Coleochaete_c24230_c_s	spra-contig09357_c_s
chlre-jgi144381	corb-UMD_Coleochaete_c10842_c_s	spra-contig00438_c_s
chlre-jgi205891	corb-UMD_Coleochaete_c4612_c_s	spra-Contig1489
chlre-jgi195493	corb-Contig2373	spra-Contig1700
chlre-jgi139628	corb-UMD_Coleochaete_c5799_c_s	spra-contig04705_c_s
chlre-jgi161422	corb-Contig2739	spra-Contig365
chlre-jgi180207	corb-Contig138	spra-contig08875_c_s
chlre-jgi100494	corb-Contig3653	spra-contig01837_c_s
chlre-jgi191725	corb-UMD_Coleochaete_c1023_c_s	spra-contig08670_c_s
chlre-jgi192550	corb-UMD_Coleochaete_c7140_c_s	spra-Contig102
chlre-jgi131102	corb-UMD_Coleochaete_c7758_c_s	spra-contig10713_c_s
chlre-jgi122809	corb-UMD_Coleochaete_c11560_c_s	spra-contig10813_c_s
chlre-jgi56993	corb-UMD_Coleochaete_c9868_c_s	spra-contig00841_c_s
chlre-jgi115936	corb-Contig2780	spra-contig11427_c_s
chlre-jgi196545	corb-UMD_Coleochaete_c5075_c_s	spra-Contig1052
chlre-jgi140260	corb-UMD_Coleochaete_c21223_c_s	spra-Contig1332
chlre-jgi134058	corb-Contig420	spra-Contig915
chlre-jgi180809	corb-UMD_Coleochaete_c13893_c_s	spra-contig01775_c_s
chlre-jgi196295	corb-UMD_Coleochaete_c16731_c_s	spra-contig01622_c_s
chlre-jgi191403	corb-Contig1177	spra-Contig1337
chlre-jgi95266	corb-UMD_Coleochaete_c17475_c_s	spra-Contig1212
chlre-jgi205607	corb-Contig2438	spra-Contig1557
chlre-jgi196341	corb-Contig377	spra-Contig486
chlre-jgi193711	corb-Contig753	spra-Contig1008
chlre-jgi99858	corb-UMD_Coleochaete_c8937_c_s	spra-contig10247_c_s
chlre-jgi145395	corb-UMD_Coleochaete_c18041_c_s	spra-contig04392_c_s
chlre-jgi145347	corb-UMD_Coleochaete_c5931_c_s	spra-contig02089_c_s
chlre-jgi196612	corb-UMD_Coleochaete_c3115_c_s	spra-Contig616
chlre-jgi145847	corb-1469723G23.R.ab1_c_s	spra-contig01077_c_s
chlre-jgi115042	corb-Contig868	spra-contig11644_c_s
chlre-jgi191510	corb-UMD_Coleochaete_c15070_c_s	spra-contig00968_c_s
chlre-jgi196469	corb-Contig1065	spra-Contig1641
chlre-jgi188156	corb-Contig1421	spra-contig00717_c_s
chlre-jgi188807	corb-Contig1978	spra-contig04527_c_s
chlre-jgi122124	corb-Contig15	spra-Contig469
chlre-jgi98108	corb-UMD_Coleochaete_c12792_c_s	spra-contig07970_c_s
chlre-jgi190048	corb-Contig2273	spra-contig11231_c_s
chlre-jgi82986	corb-Contig415	spra-Contig554
chlre-jgi205993	corb-Contig49	spra-contig10166_c_s
chlre-jgi112673	corb-UMD_Coleochaete_c15943_c_s	spra-contig01708_c_s
chlre-jgi120756	corb-Contig2934	spra-contig11832_c_s
chlre-jgi178114	corb-UMD_Coleochaete_c14744_c_s	spra-Contig1024
chlre-jgi121365	corb-Contig3319	spra-Contig824
chlre-jgi126059	corb-UMD_Coleochaete_c536_c_s	spra-Contig32
chlre-jgi147004	corb-UMD_Coleochaete_c7290_c_s	spra-contig02134_c_s
chlre-jgi191179	corb-UMD_Coleochaete_c12285_c_s	spra-Contig1132
chlre-jgi169029	corb-Contig3556	spra-contig03481_c_s
chlre-jgi93901	corb-UMD_Coleochaete_c17732_c_s	spra-contig01357_c_s
chlre-jgi206067	corb-Contig3093	spra-Contig1676
chlre-jgi182514	corb-UMD_Coleochaete_c4510_c_s	spra-Contig312
chlre-jgi143572	corb-UMD_Coleochaete_c17614_c_s	spra-contig01128_c_s
chlre-jgi206003	corb-Contig1415	spra-contig11075_c_s
chlre-jgi147787	corb-UMD_Coleochaete_c1341_c_s	spra-000000410141_P11_F.ab1_c_s
chlre-jgi148338	corb-UMD_Coleochaete_c20529_c_s	spra-contig09943_c_s
chlre-jgi118259	corb-UMD_Coleochaete_c12486_c_s	spra-contig10998_c_s
chlre-jgi171688	corb-Contig1154	spra-contig02198_c_s
chlre-jgi195887	corb-UMD_Coleochaete_c1843_c_s	spra-contig01052_c_s
chlre-jgi102299	corb-Contig137	spra-Contig996
chlre-jgi194611	corb-Contig3232	spra-contig10139_c_s
chlre-jgi191043	corb-Contig27	spra-Contig958
chlre-jgi184946	corb-Contig2018	spra-contig12137_c_s
chlre-jgi180097	corb-UMD_Coleochaete_c19493_c_s	spra-contig00868_c_s
chlre-jgi205737	corb-UMD_Coleochaete_c6166_c_s	spra-contig02425_c_s
chlre-jgi178662	corb-UMD_Coleochaete_c19546_c_s	spra-contig08319_c_s
chlre-jgi185478	corb-Contig649	spra-Contig175
chlre-jgi76715	corb-UMD_Coleochaete_c5570_c_s	spra-contig11778_c_s
chlre-jgi175615	corb-UMD_Coleochaete_c12177_c_s	spra-Contig668
chlre-jgi114555	corb-UMD_Coleochaete_c12194_c_s	spra-Contig1511
chlre-jgi150732	corb-Contig2629	spra-Contig1147
chlre-jgi186674	corb-UMD_Coleochaete_c8000_c_s	spra-contig03192_c_s
chlre-jgi205618	corb-Contig2790	spra-Contig1234
